# Supplementary material for: Modeling Pancreatic Cancer with Patient-Derived Organoids Integrating Cancer-Associated Fibroblasts
Source: Cancers (Basel). 2022 Apr 21;14(9):2077. doi: 10.3390/cancers14092077 (PMC9103557; doi:10.3390/cancers14092077)
Supplement: Supplementary file 1 [file cancers-14-02077-s001.zip]

Archive with 1 entries (1 files):
- cancers-1362772-supplementary.pdf
